# Supplementary material for: Identification of EGFR expression status association with metastatic lymph node density (ND) by expression microarray analysis of advanced gastric cancer
Source: Cancer Med. 2014 Aug 26;4(1):90–100. doi: 10.1002/cam4.311 (PMC4312122; doi:10.1002/cam4.311)
Supplement: Supplementary file 2 [file cam40004-0090-sd2.xls]

## Sheet: primer etc
Supplemental Table 1. PCR production and sequence of primers and fluorescent probe
Method		Gene		Forward primer (5'>3')		Fluorescent probe (5'>3')		Reverse primer (5'>3')		Tm
RT-PCR§		LOC28335		CTCCTTCCCATCCTCCTTTC				CTCGCCCCTAACTCTCACAT		62
RT-PCR§		Nkx2.1		GTCCTGCTCCACCTTGCTAT				TTGTTCCTTGGTCTAAACGC		60
RT-PCR§		CHST9		GGATGGGGACCAGTGAAGTA				AAGCTTGATCCCCTCCTTGT		62
RT-PCR§		CTNND2		TGGCCAGTTTTTAGCCAATC				TTCACCAGTGCTGCTCTTTG		62
RT-PCR§		BF674069		CAGCCTGTAATCCCAGCACT				GGGGCAGGTTGTTAGGTACA		60
RT-PCR§		SLC25A27		GCCAGTTTTTAGCCAATCCA				TTCACCAGTGCTGCTCTTTG		62
RT-PCR§		FGFR2		CAGTAGGACTGTAGACAGTGAA				CCGGTGAGGCGATCGCTCCACA		62
RT-PCR§		EGFR		CTGGATCCCAGAAGGTGAGA				GCCATCACGTAGGCTTCATC		62
RT-PCR§		AW979182		TCACCATTTGGTTTGGGACT				CAGGAGGGAATGAGTTCAGC		62
RT-PCR§		beta-actin		GCTCGTCGTCGACAACGGCTC				CAAACATGATCTGGGTCATCTTCT		60
Q-PCR†		Nkx2.1		CGGTCGGACCTGGTGAGAGG		FAM-CGCTCTGCCTCACCGCTTCC-TAMRA		CAGCGGTGGATGGTGGTCTG		62
Q-PCR†		beta-actin		TGGTGTTTGTCTCTCTGACTAGGTG		FAM-TGGCTCGTGTGACAAGGCCATG-TAMRA		CTAAGTGTGCTGGGGTCTTGG		62
Abbreviations: Tm, annealing temperature
§: RT-PCR was done at 95℃ for 3 min followed by 30 cycles at 95℃ for 1 min, Tm for 1 min,72℃ for 1 min, and final extension at 72℃ for 10 min, in a 50 μl reaction volume containing 1 μl cDNA, 5μl 10x PCR buffer, 0.2 μmol/l dNTP mixture, 1.5 mmol/l MgCl2, 0.2 μmol/l each primer and 0.2μl Platinum® Taq DNA Polymerase.
†: Q-PCR was done at 95℃ for 3 min followed by 45 cycles at 95℃for 20 sec, 62℃ for 30 sec, and 72℃ for 30 sec, in a 25 μl reaction volume containing 100 ng treated DNA, 300 nmol/l each primer, 200 nmol/l fluorescent probe, and 25 μl iQTM supermix.
