# Supplementary material for: Identification of EGFR expression status association with metastatic lymph node density (ND) by expression microarray analysis of advanced gastric cancer
Source: Cancer Med. 2014 Aug 26;4(1):90–100. doi: 10.1002/cam4.311 (PMC4312122; doi:10.1002/cam4.311)
Supplement: Supplementary file 3 [file cam40004-0090-sd3.xls]

## Sheet: Sheet1
Supplemental Table 2. Candidate genes in each priority
		Gene Symbol		Alignments		High ND / Low ND ratio
1st priority		LOC283352		---		75.5
		NKX2-1		chr14:36055356-36059115 (-) // 90.89 // q13.3		36.845
		CHST9		chr18:22749740-22882466 (-) // 98.98 // q11.2		31.046
		CTNND2		chr5:11024955-11956965 (-) // 94.48 // p15.2		25.7224
		---		chr4:415168-416323 (+) // 25.46 // p16.3		23.7372
		CHST9		chr18:22749594-23019177 (-) // 98.79 // q11.2		23.3647
		SLC25A27		chr6:46728888-46752150 (+) // 99.9 // p12.3		12.7359
		FGFR2		chr10:123287469-123347907 (-) // 92.58 //q26.13		11.8405
		EGFR		chr7:55054055-55192136 (+) // 86.19 // p11.2		10.7668
		PTGER1		chr19:14444278-14447130 (-) // 99.71 // p13.12		10.1
2nd priority		RUNX1		chr21:35153639-35181279 (-) // 67.3 // q22.12		16.9158
		HLA-DRB4		chr6:32595292-32665520 (-) // 88.83 // p21.32		9.21011
		NR2E1		chr6:108593954-108616704 (+) // 94.85 // q21		8.35051
		FLJ34048		chr7:96432684-96433365 (-) // 97.56 // q21.3		8.10217
		---		chr2:119950499-119961382 (+) // 66.57 // q14.2		7.03911
		---		chr14:21764408-21766174 (+) // 84.93 // q11.2		6.5939
		PAGE1		chrX:49339009-49347703 (-) // 91.65 // p11.23		5.6254
		CABYR		chr18:19977050-19995556 (+) // 97.22 // q11.2		5.57704
		CYMP		chr1:110832671-110835414 (+) // 88.62 // p13.3		5.52385
		PRDM6		chr5:122452711-122551595 (+) // 91.66 // q23.2		5.22229
3rd priority		---		chr7:29014932-29016544 (+) // 69.18 // p15.1		6.19549
		TCAM1		chr17:59288107-59295471 (+) // 87.03 // q23.3 /// chr17:59316906-59333801 (+) // 46.03 // q23.3		4.63582
		---		chr7:27206580-27208966 (+) // 99.91 // p15.2		3.83019
		DLX6		chr7:96477979-96478287 (+) // 95.95 // q21.3		3.66245
		CDH2		chr18:23784931-23845876 (-) // 98.03 // q12.1		3.43153
		MSC		chr8:72916403-72919162 (-) // 98.05 // q13.3		2.79444
		CABLES1		chr18:19023091-19025063 (+) // 84.89 // q11.2		2.78437
		KRT80		chr12:50849049-50851767 (-) // 82.06 // q13.13		2.6176
		---		chr5:140458013-140458467 (+) // 85.26 // q31.3		2.60622
		PACS1		chr11:65754922-65768791 (+) // 99.94 // q13.1		2.49341
4th priority		---		chr14:18758308-18759243 (+) // 98.0 // q11.1 /// chr14:18956147-18957082 (-) // 97.79 // q11.1 /// chr22:14533840-14534775 (-) // 98.11 // q11.1		3.90564
		FKBP10		chr17:37226833-37232989 (+) // 99.05 // q21.2		2.84524
		FLJ39632		chr14:18753611-18758144 (+) // 87.6 // q11.1 /// chr14:18957243-18961776 (-) // 87.66 // q11.1 /// chr22:14534938-14539470 (-) // 87.27 // q11.1		2.76467
		MAGED4 /// MAGED4B		chrX:51944747-51952104 (+) // 90.22 // p11.22 /// chrX:51821662-51829019 (-) // 88.52 // p11.22		2.689
		SDAD1		chr4:77117142-77117582 (-) // 37.17 // q21.1		2.3393
		HOXA9		chr7:27168581-27171674 (-) // 98.61 // p15.2		2.03693
