# Supplementary material for: Identification of EGFR expression status association with metastatic lymph node density (ND) by expression microarray analysis of advanced gastric cancer
Source: Cancer Med. 2014 Aug 26;4(1):90–100. doi: 10.1002/cam4.311 (PMC4312122; doi:10.1002/cam4.311)
Supplement: Supplementary file 4 [file cam40004-0090-sd4.xlsx]

## Sheet: Sheet1
Supplemental Table 3. Multivariate analysis of factors associated with relapse free survival of the 13th JGCA pStage II/III gastric cancer
Variable	HR	95% CI	P value
pStage (13th JGCA)			0.0001
II	Reference
IIIA	1.51	0.86-3.01
IIIB	2.84	1.61-5.68
Age (≥67)	1.51	1.08-2.14	0.016
Sex (male)	1.45	0.96-2.38	0.078
ND ≥35.0	1.24	0.82-1.82	0.29
EGFR (2+/3+)	1.23	0.81-1.95	0.34
